# Supplementary material for: N6-methyladenosine-modified circPLPP4 sustains cisplatin resistance in ovarian cancer cells via PIK3R1 upregulation
Source: Mol Cancer. 2024 Jan 6;23:5. doi: 10.1186/s12943-023-01917-5 (PMC10770956; doi:10.1186/s12943-023-01917-5)
Supplement: Supplementary file 9 — Additional file 9: Supplemental Figure 4. circPLPP4 confers CDDP resisitance of CDDP in OC cells. (A) qRT-PCR analysis of circPLPP4 and PLPP4 expression in the indicated OC cells. (B, C) MTT cell viability assay of CDDP in the indicated cells. (D, E) Quantification of colony number of the indicated cells. (F) Western blotting analysis of level of caspased 3, cleaved-caspased 3, PARP and cleaved-PARP in the indicated cells. (G) Western blotting analysis of level of γ-H2AX and BRCA1 in the indicated cells. (H, I) FACS analysis of Annexin V/PI staining of indicated cells with vehicle or CDDP (5μM) treatment after 24 hours. (J, K) Quantification of γ-H2AX in the indicated OC cells with CDDP (5μM) treatment after 24 hours. * P < 0.05, ** P < 0.01, *** P < 0.001, **** P < 0.0001, ns indicates no significance. Each error bar represents the mean ± SD of three independent experiments. [file 12943_2023_1917_MOESM9_ESM.zip]

Archive with 3 entries (3 files):
- Only for reviewer 2.tif
- Only for reviewer 1.tif
- Only for reviewer 3-WB raw data.pdf
